# Supplementary material for: Direct and indirect effects of environmental factors, spatial constraints, and functional traits on shaping the plant diversity of montane forests
Source: Ecol Evol. 2019 Dec 15;10(1):557–68. doi: 10.1002/ece3.5931 (PMC6972828; doi:10.1002/ece3.5931)
Supplement: Supplementary file 4 [file ECE3-10-557-s004.xlsx]

## Sheet: Sheet1
plots	plot area(m2)	altitude(m)	vegetation type	plant community(dominant trees-shrubs )	forest type	Aspect(°)	Slope(°)
BDG01	20*30	2790	the coniferous and broad-leaved mixed forest	Abies fabri-Bashania fangiana	primary forest	223	16
BDG02	20*30	2240	the coniferous and broad-leaved mixed forest	Tsuga chinensis +Betula albosinensis	primary forest	0	0
BDG03	20*30	2160	the evergreen and deciduous broad-leaved mixed forest	Acer oliverianum	primary forest	0	35
BDG04	20*30	2840	the coniferous and broad-leaved mixed forest	Abies fabri -Fargesia spathacea	primary forest	222	50
BDG05	20*30	2650	the coniferous and broad-leaved mixed forest	Betula platyphylla -Rhododendron sp.	Natural secondary forests	243	45
BDG06	20*30	2520	the coniferous and broad-leaved mixed forest	Abies faxoniana-Bashania fangiana	primary forest	0	25
BDG07	20*30	2950	the coniferous and broad-leaved mixed forest	Abies fabri -Bashania fangiana	primary forest	135	35
BDG08	20*30	3060	the coniferous and broad-leaved mixed forest	Rhododendron sp.-Fargesia spathacea sp.	primary forest	42	36
BDG09	20*30	2460	the coniferous and broad-leaved mixed forest	Corylus ferox	primary forest	180	35
DFD01	20*30	2740	the coniferous and broad-leaved mixed forest	Abies fabri-Bashania fangiana	primary forest	0	25
DFD02	20*30	2200	the coniferous and broad-leaved mixed forest	Tsuga dumosa	primary forest	0	25
DFD03	20*30	2400	the coniferous and broad-leaved mixed forest	Picea brachytyla -Bashania fangiana	primary forest	335	25
DFD04	20*30	2557	the coniferous and broad-leaved mixed forest	Tsuga chinensis+Rhododendron sp.-Polygonatum odoratum	Natural secondary forests	335	20
DFD05	20*30	2980	the coniferous and broad-leaved mixed forest	Betula utilis-Bashania fangiana	primary forest	279	25
DFD06	20*30	2830	the coniferous and broad-leaved mixed forest	Abies fabri-Bashania fangiana	primary forest	88	15
DFD07	20*30	3000	the coniferous and broad-leaved mixed forest	Abies fabri	primary forest	270	15
DFD08	20*30	2680	the coniferous and broad-leaved mixed forest	Abies fabri-Bashania fangiana	primary forest	287	5
DFD09	20*30	2350	the coniferous and broad-leaved mixed forest	Betula albosinensis -Viburnum henryi	Natural secondary forests	55	25
DFD10	20*30	2600	the coniferous and broad-leaved mixed forest	Abies fabri-Fargesia spathacea	primary forest	90	25
ELS01	20*30	3020	the coniferous and broad-leaved mixed forest	Abies fabri -Fargesia spathacea	primary forest	90	35
ELS02	20*30	2950	the coniferous and broad-leaved mixed forest	Tsuga chinensis -Fargesia spathacea	primary forest	45	30
ELS03	20*30	3140	the coniferous and broad-leaved mixed forest	Abies fabri -Fargesia spathacea	primary forest	135	40
ELS04	20*30	2480	the coniferous and broad-leaved mixed forest	Pinus densata	primary forest	225	30
ELS05	20*30	2650	the coniferous and broad-leaved mixed forest	Pinus densata	primary forest	45	40
ELS06	20*30	2760	the coniferous and broad-leaved mixed forest	Abies fabri-Fargesia spathacea	primary forest	55	30
ELS07	20*30	2660	the coniferous and broad-leaved mixed forest	Tsuga chinensis	primary forest	180	25
ELS08	20*30	2870	the coniferous and broad-leaved mixed forest	Abies fabri-Fargesia spathacea	primary forest	175	25
ELS09	20*30	2400	the coniferous and broad-leaved mixed forest	Tsuga chinensis	primary forest	315	35
JJS01	20*30	2862	the coniferous and broad-leaved mixed forest	Abies fabri +Betula utilis -Fargesia spathacea	primary forest	160	30
JJS02	20*30	2730	the coniferous and broad-leaved mixed forest	Abies fabri +Betulaceae sp.-Fargesia spathacea	primary forest	270	25
JJS03	20*30	2554	the coniferous and broad-leaved mixed forest	Tsuga chinensis +Betula utilis-Rubus sp.	primary forest	110	30
JJS04	20*30	2664	the coniferous forest	Picea asperata +Tsuga chinensis	primary forest	150	20
JJS05	20*30	2424	the coniferous and broad-leaved mixed forest	Tsuga chinensis +Acer sp.-Fargesia spathacea	primary forest	50	20
JJS06	20*30	2934	the coniferous forest	Abies fabri -Bashania fangiana	primary forest	198	45
JJS07	20*30	3090	the coniferous forest	Abies fabri -Fargesia spathacea	primary forest	160	30
JJS08	20*30	3192	the coniferous forest	Abies fabri -Rhododendron sp.+Fargesia spathacea sp.	primary forest	254	35
JJS09	20*30	2350	the coniferous forest	Tsuga chinensis-Fargesia spathacea sp.	primary forest	90	20
JJS10	20*30	2532	the coniferous and broad-leaved mixed forest	Abies fabri +Acer laxiflorum sp.-Salix matsudana	primary forest	140	40
JZG01	20*30	2635	the coniferous and broad-leaved mixed forest	Picea wilsonii +Quercus aliena sp.-Smilax stans	Natural secondary forests	270	24
JZG02	20*30	3192	the coniferous forest	Abies fabri +Picea asperata -Lonicera tangutica	primary forest	90	39
JZG03	20*30	2394	the coniferous and broad-leaved mixed forest	Picea wilsonii -Lespedeza bicolor	primary forest	187	10
JZG04	20*30	2292	the coniferous and broad-leaved mixed forest	Pinus tabuliformis -Abelia biflora	Natural secondary forests	84	20
JZG05	20*30	3096	the coniferous forest	Abies fabri -Rubus amabilis	primary forest	254	30
JZG06	20*30	2460	the coniferous and broad-leaved mixed forest	Pinus armandii	primary forest	45	25
JZG07	20*30	2540	the coniferous and broad-leaved mixed forest	Tsuga chinensis	primary forest	0	35
JZG08	20*30	2570	the coniferous and broad-leaved mixed forest	Pinus tabuliformis	primary forest	45	45
JZG09	20*30	2750	the coniferous and broad-leaved mixed forest	Abies ernestii	primary forest	90	25
JZG10	20*30	2850	the coniferous and broad-leaved mixed forest	Abies fabri	primary forest	90	15
JZG11	20*30	2940	the coniferous and broad-leaved mixed forest	Abies faxoniana	primary forest	225	35
LBH01	20*30	2100	the coniferous and broad-leaved mixed forest	Tsuga chinensis +Acer oliverianum	primary forest	165	30
LBH02	20*30	2240	the coniferous and broad-leaved mixed forest	Tsuga chinensis+Lithocarpus glaber sp.	primary forest	67	20
LBH03	20*30	2650	the coniferous and broad-leaved mixed forest	Tsuga chinensis -Fargesia spathacea	primary forest	165	25
LBH04	20*30	2980	the coniferous and broad-leaved mixed forest	Abies sp.-Fargesia spathacea	primary forest	184	25
LBH05	20*30	2750	the coniferous and broad-leaved mixed forest	Tsuga chinensis -Fargesia spathacea	primary forest	273	25
LBH06	20*30	3000	the coniferous and broad-leaved mixed forest	Abies sp.-Fargesia spathacea	primary forest	287	25
LBH07	20*30	2320	the coniferous and broad-leaved mixed forest	Tsuga chinensis	primary forest	0	30
LBH08	20*30	2520	the coniferous and broad-leaved mixed forest	Abies sp.	primary forest	145	35
LBH09	20*30	2400	the coniferous and broad-leaved mixed forest	Tsuga chinensis	primary forest	287	40
LBH10	20*30	2880	the coniferous and broad-leaved mixed forest	Abies sp.-Fargesia spathacea	primary forest	245	25
LZP01	20*30	2080	the coniferous and broad-leaved mixed forest	Acer oliverianum Pax	primary forest	0	25
LZP02	20*30	2500	the coniferous and broad-leaved mixed forest	Tsuga chinensis	primary forest	270	35
LZP03	20*30	2550	the coniferous and broad-leaved mixed forest	Tsuga chinensis +Betula utilis	Natural secondary forests	245	0
LZP04	20*30	2720	the coniferous and broad-leaved mixed forest	Abies fabri-Fargesia spathacea	primary forest	56	14
LZP05	20*30	2860	the coniferous and broad-leaved mixed forest	Abies fabri-Fargesia spathacea	primary forest	245	35
LZP06	20*30	2950	the coniferous and broad-leaved mixed forest	Tsuga chinensis	primary forest	0	15
LZP07	20*30	3000	the coniferous and broad-leaved mixed forest	Abies fabri-Fargesia spathacea	primary forest	354	20
LZP08	20*30	3100	the coniferous and broad-leaved mixed forest	Abies fabri-Fargesia spathacea	primary forest	235	35
LZP09	20*30	3200	the coniferous and broad-leaved mixed forest	Abies fabri	primary forest	35	35
LZP10	20*30	3496	the coniferous forest	Sabina pingii -Rhododendron sp.+Sect. Brevipaniculatae sp.	primary forest	167	23
LZP11	20*30	2750	the coniferous and broad-leaved mixed forest	Abies fabri-Rhododendron sp.	primary forest	120	34
SGZ01	20*30	3050	the coniferous and broad-leaved mixed forest	Betula platyphylla	Natural secondary forests	145	45
SGZ02	20*30	3490	the coniferous forest	Sabina chinensis-Fargesia spathacea Franch	Natural secondary forests	225	25
SGZ03	20*30	2780	the coniferous forest	Abies fabri-Fargesia spathacea	Natural secondary forests	0	0
SGZ04	20*30	3080	the coniferous forest	Sabina saltuaria-Fargesia spathacea	primary forest	90	40
SGZ05	20*30	2950	the coniferous forest	Abies fabri-Fargesia spathacea	Natural secondary forests	0	20
SGZ06	20*30	3490	the coniferous forest	Abies forrestii -Fargesia spathacea	Natural secondary forests	128	24
SGZ07	20*30	3636	the coniferous forest	Abies forrestii -Fargesia spathacea	Natural secondary forests	5	20
SGZ08	20*30	2580	the coniferous and broad-leaved mixed forest	Acer oliverianum	Natural secondary forests	35	35
SGZ09	20*30	2860	the coniferous forest	Abies fabri-Fargesia spathacea	Natural secondary forests	56	45
SGZ10	20*30	2360	the coniferous and broad-leaved mixed forest	Quercus glauca	Natural secondary forests	275	35
SGZ11	20*30	2660	the coniferous forest	Tsuga dumosa	Natural secondary forests	235	50
wl01	20*30	2300	the coniferous and broad-leaved mixed forest	Tsuga chinensis -Betula sp.	primary forest	0	3
wl02	20*30	2421	the coniferous and broad-leaved mixed forest	Betula utilis +Tsuga chinensis -Fargesia spathacea	Natural secondary forests	325	19
wl03	20*30	2705	the coniferous and broad-leaved mixed forest	Tsuga chinensis +Betula utilis -Sect. Brevipaniculatae	primary forest	208	36
wl04	20*30	2610	the coniferous and broad-leaved mixed forest	Acer laxiflorum -Rhododendron rubiginosum	primary forest	105	46
wl05	20*30	2520	the coniferous and broad-leaved mixed forest	Tsuga chinensis -Rhododendron pachytrichum +Fargesia robusta	primary forest	66	22
wl06	20*30	2360	the coniferous and broad-leaved mixed forest	Betula utilis	primary forest	0	0
wl07	20*30	2293	the deciduous broad-leaved forest	Corylus ferox -Fargesia robusta	Natural secondary forests	327	39
wl08	20*30	2388	the deciduous broad-leaved forest	Betula albosinensis +Rhododendron rubiginosum -Fargesia robusta	Natural secondary forests	260	36
wl09	20*30	2221	the evergreen and deciduous broad-leaved mixed forest	Litsea pungens sp.+Rhododendron rubiginosum -Fargesia robusta	Natural secondary forests	286	30
wl10	20*30	3027	the coniferous and broad-leaved mixed forest	Abies faxoniana +Betula sp.-Bashania fangiana	Natural secondary forests	137	25
wl11	20*30	2962	the coniferous and broad-leaved mixed forest	Abies faxoniana +Sorbus multijuga -Fargesia spathacea	Natural secondary forests	0	12
wl12	20*30	2906	the coniferous and broad-leaved mixed forest	Abies faxoniana +Betula sp.-Fargesia spathacea	primary forest	90	20
wl13	20*30	2812	the coniferous and broad-leaved mixed forest	Abies faxoniana -Bashania fangiana	primary forest	105	12
wl14	20*30	3111	the coniferous and broad-leaved mixed forest	Betula utilis +Abies faxoniana -Bashania fangiana	primary forest	0	15
WLA01	20*30	2890	the coniferous and broad-leaved mixed forest	Abies fabri-Fargesia denudata	Natural secondary forests	94	26
WLA02	20*30	2865	the coniferous and broad-leaved mixed forest	Abies fabri -Fargesia denudata	primary forest	166	2
WLA03	20*30	2784	the coniferous and broad-leaved mixed forest	Picea asperata -Fargesia denudata	Natural secondary forests	243	37
WLA04	20*30	2350	the coniferous and broad-leaved mixed forest	Abies faxoniana	primary forest	143	35
WLA05	20*30	2674	the coniferous and broad-leaved mixed forest	Abies fabri -Fargesia spathacea	Natural secondary forests	177	45
WLA06	20*30	2150	the coniferous and broad-leaved mixed forest	Tsuga chinensis	primary forest	165	40
WLA07	20*30	2460	the coniferous and broad-leaved mixed forest	Abies faxoniana	primary forest	225	35
WLA08	20*30	2540	the coniferous and broad-leaved mixed forest	Tsuga chinensis -Betula albosinensis	primary forest	323	35
WLA09	20*30	2260	the coniferous and broad-leaved mixed forest	Larix potaninii Batalin	primary forest	145	25
WLA10	20*30	2960	the coniferous and broad-leaved mixed forest	Picea purpurea	primary forest	189	35
WLA11	20*30	3050	the coniferous forest	Sabina saltuaria -Fargesia spathacea	primary forest	95	30
WLA12	20*30	2450	the coniferous and broad-leaved mixed forest	Picea asperata -Fargesia spathacea	primary forest	289	45
